# Supplementary material for: Antimicrobial Susceptibility Patterns of Staphylococcus spp. Isolates from Mastitic Cases in Romanian Buffaloes from Western Romania
Source: Antibiotics (Basel). 2025 May 23;14(6):537. doi: 10.3390/antibiotics14060537 (PMC12189436; doi:10.3390/antibiotics14060537)
Supplement: Supplementary file 1 [file antibiotics-14-00537-s001.zip]

Archive with 1 entries (1 files):
- antibiotics-3531263-supplementary.pdf
